# Supplementary material for: Identification and fine mapping of qGR6.2, a novel locus controlling rice seed germination under salt stress
Source: BMC Plant Biol. 2021 Jan 9;21:36. doi: 10.1186/s12870-020-02820-7 (PMC7797128; doi:10.1186/s12870-020-02820-7)
Supplement: Supplementary file 2 — Additional file 2: Table S1. Summary of 157 pairs of polymorphic SSR or InDel markers between WJZ and Nip. [file 12870_2020_2820_MOESM2_ESM.xlsx]

## Sheet: sheet1
Table S1. Summary of 157 pairs of polymorphic SSR or InDel primers between WJZ and Nip
SSR Markers	Chr.	Forward Primers	Reverse Primers	Physical Position (bp)
Y1	1	AGGTTGGTAGCTAGAAAGAT	TTGACACCGTTGTATTGA	2665092
RM8105	1	ATCAGCATTTTCAAGCCTAAG	GGCTGGCGTGTAGGATAC	4051885
Y3	1	CAGACTGTTGTTTGGGTT	CTTTATTGAACGGTTGGT	11044376
RM7075	1	TATGGACTGGAGCAAACCTC	GGCACAGCACCAATGTCTC	15351454
Y4	1	TTGGAGTATAAAACTGGATT	AATGTTGATACCTTTCCTT	16460294
RM8004	1	TTGACCAAAGGTGATTGTAAT	CTTGATGAGTTTCATGAGCA	20656528
Y6	1	AATCAAAGGAAGAACAGG	GAATCTCACTCATGCAAAG	23452816
W26	1	ACGCTTCTAAGATGGATGACG	TGGGCTGAAATTCCAATAGGTT	24597382
RM306	1	CAAGGTCAAGAATGCAATGG	GCCACTTTAATCATTGCATC	26103875
RM128	1	AGCTTGGGTGATTTCTTGGAAGCG	ACGACGAGGAGTCGCCGTGCAG	32494595
Y9	1	GGTCAACATCTCGGTTTCAGTG	CCGTTGTTCTTGCCGTTAGG	34549488
RM6950	1	GTCTGTGTCACTAACCATGCC	CATGGCGTCTCAACTACACC	36265088
Y10	1	TGGCTTTAACGCTTCGTC	TGCTCATACTCAAGGTGGG	39317202
W24	1	GAATCCCCTTAATTGCGTGTA	AACCTTGTAGAATCTGAACTGC	43861377
W25	1	ATGGATGGACGACGTTACAG	CCCCAATCAATTACCACTCT	44910911
RM110	2	TCGAAGCCATCCACCAACGAAG	TCCGTACGCCGACGAGGTCGAG	1326951
RM6895	2	TCAAATAAGATGGACGGTC	CGCCACCACAGTAGTACTAG	5441925
RM5340	2	TGGGCCCTAAGTCATATTGC	ACCCAACGAGATGTACCTCG	7512376
RM5699	2	ATCGTTTCGCATATGTTT	ATCGGTAAAAGATGAGCC	9010575
W28	2	TCGCTCTATCCAAGTCTCCA	TAGCCGAAACCTACCAACCA	12766423
Y15	2	CGTGCCCAACGACGAGAT	TAAACCATGCCCGAAAGC	16103149
Y16	2	TTGCTGCGGAATCCATAA	TACATCGTGTCAATAACATCTCAA	17940163
W29	2	TTTTACTCGTCTTGCGTTGT	TAGCACCATTACCATTAGCC	21921753
RM5427	2	TGCTGTTGACACTTGACAGGTAGC	CACAATTATTGCGGCTCATCG	22382818
RM526	2	CCCAAGCAATACGTCCCTAG	ACCTGGTCATGACAAGGAGG	27557834
RM5631	2	CGTCCAAGAAATATTGCAGT	GTGAGACAGAATCCTTACGC	29160338
RM5303	2	GCCATTTCTGCTCTTTCTTA	GTTTGCATGGAGAAGAAGAA	30725993
Y20	2	ATCTCCTCAATCCCCTTCT	CTGCACCAGATCCCAATT	32309020
Y19	2	GCACCTACATTTCCCATCT	TGAACGGCTCACTGACGA	34248429
RM213	2	ATCTGTTTGCAGGGGACAAG	AGGTCTAGACGATGTCGTGA	35545195
RM208	2	TCTGCAAGCCTTGTCTGATG	TAAGTCGATCATTGTGTGGACC	36028529
RM4108	3	GTCCCTCGCTTTATATCTAG	CAACTCTGCTAAACGAATTA	515005
RM5474	3	AAAGTGTTGGTGAGCATAGC	TTTGTGTTTGGAGAGACGAG	3782615
Y21	3	GCTAGACTTATGCGGGCGAA	CTCCCAATCCGACCCAAGGT	4807818
Y22	3	TTGAGTTCGTATGGGTTACTTATTTG	TTTCCCCTCTTTGAGCCTTT	8787348
RM7197	3	AACGTGGGAATTTCTAGCCC	GTTTTGGGCCTAAACGAGTG	9940251
W30	3	GATTATCGTGTTTCCTTGGA	GGACAGTGCTCTATAGTTTGTTA	11932344
W31	3	CAATGAGTAAAGGGTGAGTA	AGTGACATTGGTAGCAGGTT	14478001
RM6959	3	TCCTATGGAGGATTGTTGCC	CGGAGGAGCAGAACAAAAAC	15058882
RM1164	3	CGTTTCTCCGAGAAAAGTCG	CAAGGTGGTCGTTGAGGC	15412752
Y25	3	TGTTTAACTAGAACCTCCCC	ATAACATCAGCCTTTGCTCT	17062458
W33	3	ATTTTCTTCTACCATCCTTC	CCACTTTATTATTGGCATAA	21191723
RM6832	3	GTTGTAAATGCCTGAGTGC	AAAGAGCTAAACCGCTAGG	23162590
W35	3	AAATGGTTAGTGAAGGCAGTG	TAGATTAGTTCTCCCGTGGC	25603641
RM3513	3	TACTCCTATCCTGCCATGGC	TGTAGTAGACGAGAGGCCGG	25875052
RM8277	3	AGCACAAGTAGGTGCATTTC	ATTTGCCTGTGATGTAATAGC	29572261
W36	3	TGAGCACCTAGCCAGTAAAA	TGCGATAGAAATATCGTTGA	31848046
RM8275	3	CGGTGTCGATATGGTACG	AGCGCCTCTCGATTCTAC	33059814
RM3564	3	CATAAACCGCTCGGCATTG	CTGACTCACAAGACAACAGGG	34282493
RM227	3	ACCTTTCGTCATAAAGACGAG	GATTGGAGAGAAAAGAAGCC	35783061
W37	4	CAAGGTTGCCAATGGGTCTC	GATGGCTATTATCAACTTCTGC	4276991
Y28	4	TCTGTTTTGACCTAGCCTAGCATT	CGTCGGCTGAACATTCCACTA	5100102
Y29	4	TGAGTTAGGGTCGGAAAG	ACTCGGTAAACTTCATCGT	10021934
W38	4	GGCAAATAATACAATGGGTG	TTGGATCGCATTATCAAGTT	11389329
Y30	4	ATCTTTTGGGTTATGTACG	CAACAACGGTAACTTTCA	14519822
Y31	4	CTAAGCACGTTCGTTCAA	AGTGACTTTTCCTCATTCC	14933741
RM6997	4	CAACGCGGCAGTAAATTTGC	GGCCTTGTCAGTCTACATGC	21295097
Y33	4	TCAGGGGCTTGCTTATTT	ATGGGCACTGCTCGTAAC	22255618
W40	4	TCTCACCTCCACAGAACTTG	ATCGGTGTTCGATACTTCCA	25051148
Y36	4	AGCAGCAGCAAGATTGAGATA	TCACAGGCTTCACTGGGAC	29748939
W39	4	TTGCCATTCACTTCACGACT	ATAACCCGACCGCTACATCA	30187011
RM3306	4	CCTTTTACCTTTCATAGCAA	ACAAGAAGATGGTGAGTGAT	33471047
RM7302	5	AGGAGGAAGAAGAGATTGCG	CCCACACGAGATGAGATTGG	1955917
RM267	5	TGCAGACATAGAGAAGGAAGTG	AGCAACAGCACAACTTGATG	2859525
RM2422	5	AACATGGGAAACACTAATAA	AAGATTTGAACCACAGTAGA	7005118
RM289	5	TTCCATGGCACACAAGCC	CTGTGCACGAACTTCCAAAG	7818948
Y41	5	ACAGGCATACATACCGTTCTT	ACACGCAAACCCATCAAA	17343861
RM7568	5	GAAGCCAAGCCAGTTGAGTC	ATGTGGAAGAACATCTCGCC	19497406
W42	5	CAGTACCAGGTTGCGACATT	AGTTACGAGCGTGTTGAGAA	24785394
RM480	5	GCTCAAGCATTCTGCAGTTG	GCGCTTCTGCTTATTGGAAG	27457699
W43	6	AGATGCAAGCGGGTATGAAC	ATACTTACAAGAAGCACAGTCAC	1194245
RM588	6	GTTGCTCTGCCTCACTCTTG	AACGAGCCAACGAAGCAG	1611398
RM190	6	CTTTGTCTATCTCAAGACAC	TTGCAGATGTTCTTCCTGATG	1764638
Z602	6	TCAATAGCGACACTTGGCAT	TGAGTCTTTGAGAATCACCAGT	3601551
Z604	6	GCTCCAATTACGTGGACTGAC	TGGTACAGGTGCACCGAATA	4715993
RM276	6	CTCAACGTTGACACCTCGTG	TCCTCCATCGAGCAGTATCA	6230169
RM7088	6	TGATCGATCTGAGTGATGCC	TTCTTGAACTCCCCCTCTTG	6649590
RM3183	6	GCTCCACAGAAAAGCAAAGC	TGCAACAGTAGCTGTAGCCG	12516198
W48	6	TTGGATGTATACCGTTAATT	TCTTTCTAGTGAAACTGAGG	17288983
Y54	6	TGGGAAGACAATGTGAAAGGA	AACCCGGTAAACATAAACACG	25576170
RM528	6	GGCATCCAATTTTACCCCTC	AAATGGAGCATGGAGGTCAC	27432987
Y56	7	AGAATCGCCCACAGGAAG	CCAGATGGCAGGTTTCGT	87047
W53	7	TTGCCCTTTCACTTGCTAAC	ACCATGAATGGCTCATGTTT	813056
W56	7	GCTACAAATCCAATCACTAA	ATGAGCAATGAATGAACTTA	4316322
RM6728	7	GGGTATGTGTCGCTATTTTA	GAAATCTGGAATTTTCCCTA	5762327
W57	7	CTAGATCAACGCCGCAACTC	CGATGTATTTCTAAACTTCCTGCTA	83109088
Y58	7	TAAGTGCTTGCCATTGTAG	CAGAGCGGAATCAGTTTT	10099962
W60	7	GATAATGAGCCCTGATTTCCA	TAGCCTCCCTCAACCATCTC	13516612
W63	7	CTACCTCCGTGGTTTCTTCC	AGGCCACCATCCATCAATAT	22702661
RM5623	7	TCACGTCCTCGTACAGGATG	CTCAAGAAGCTCTGGATCCG	23770839
RM351	7	CCA TCCTCCA CCGCCTCTCG	TGGAGGAAGGAAAGGGGA CG	24586092
W65	7	GGCCATGCACATCCTTCTAA	AAATGCGCTGGGATGGTAAT	25318323
RM18	7	TTCCCTCTCATGAGCTCCAT	GAGTGCCTGGCGCTGTAC	26313819
RM5426	7	GAGAGTAGTGGCTGTTCCGC	GCGGTTTCGATCTCTACGAG	26591709
RM337	8	GTAGGAAAGGAAGGGCAGAG	CGATAGATAGCTAGATGTGGCC	152299
W84	8	AGCCGCCTGGTACTTCGTGC	GCAACGCCCAGCCTTATCCC	365683
RM6356	8	TTATCTGCCACCTGAGTCCC	ACTTGGCGACTCTGATCTGC	1560953
RM3572	8	AGTGCTGTCTGGTTTTTGGC	CCCCTCCCTTTCTTTCTTTG	3927474
RM6208	8	TCGAGCAGTACGTGGATCTG	CACACGTACATCTGCAAGGG	5788025
RM72	8	CCGGCGATAAAACAATGAG	GCATCGGTCCTAACTAAGGG	6762708
Y61	8	ATACGCAGAGCCATATATAAAAGAT	GTAACCCATCCGAAGTCT	7344789
Y62	8	CGCAAGGAGGAGGAACAA	CACCGCACCACAAGAAGG	10130883
Y64	8	ATCAAAACTTCATTCATTATCTCTA	CACTACTGGCACCCTTCC	12957572
Y66	8	AACAGAAACTAAGCCAAAGA	TAGATAATGTCCTTCCAAATGC	17296799
RM6215	8	CAGCAGAGAGATGACGCAAG	AAACCCAAAACCCTCGTCTC	19153752
W68	8	GCTGCTCCTCCTTTACAAAC	AAAACATCTTTCCATTGCTG	20839051
RM5485	8	CTTCCACAAGCTTGGCTAGG	AATGCCATCCCCTACTCATG	24160909
RM1345	8	ACCACCACGCCATTAGAGAC	TGAGCATCCCGTGCTGTC	26235635
RM6070	8	TTGCTAGTGCTTACCACCCC	TCCCAGTCACCCTGCTACTC	26410493
Y67	9	GGTGAACGCTGTAGTAATGT	TTGCACTGCACGCTTTGG	435406
Y68	9	AATCCTGCTATTTACCACTAC	ATGCTCCCATTTCTGTTC	4948634
RM7212	9	ATTGTAGGAGCGCCATATGG	GAGCTGGGTAACGAGTCGAG	7166695
Y70	9	CAATTCCCTGATGGTGGT	AGCTATAAAATAATCGGGCACT	10414554
Y71	9	GGAAAACATTGAACACCA	CTATAGTCCAGCTCATAACA	11481991
RM566	9	ACCCAACTACGATCAGCTCG	CTCCAGGAACACGCTCTTTC	15359510
RM3700	9	AAATGCCCCATGCACAAC	TTGTCAGATTGTCACCAGGG	16082116
RM328	9	CATAGTGGAGTATGCAGCTGC	CCTTCTCCCAGTCGTATCTG	20375961
RM3590	10	GTCTTGCTGCACCCTCTTTC	CACCACTGCACACAATCCAC	1076020
Y74	10	GGAACTGTAAAATCAGAGGCACA	CGGCATCTCCTACGACCC	1589640
Y76	10	AAAGCGACGGATTGACTG	TTCCCTGAAAATTGCCTA	3469186
W3	10	TTTGTTTGTTTTGCAGTCAG	AAAACCATCAAAAGCTTGAA	5862075
Y77	10	TTGTGATGCCTCAGTCGTTC	TTCAAACCGTGACAGTGGAG	6576781
W5	10	CGTTACCATCCCACCTAGTA	CACCAACCAAAAATAATGCT	8171142
RM8207	10	TTCATCGACATCATCAACTG	CAGTTTGGGATGAAGTGTTC	10139191
Y78	10	CAGCAGAGGACCTATGAGAT	CACTTCGTACCCTGATGGA	10614695
W11	10	TGCAGGTAACGCTTCTCTTA	TGCTGCCATTGCATATATTA	13228414
RM8201	10	TCTGTTTATAAGCGCAGCAC	GCCGGCGAGCTACTACTAC	14190695
Y79	10	GGCTATGTTATGTTCTATG	ATTCTGAATAAGAGTGCTT	16372336
W13	10	AAAGTGAAAGGTGATGTGGT	TGTGGCAAAATGTTATGGAC	16639347
W20	10	CTAGCCTGATGTCGATGTGC	CGTTTCCGTTCTTGGTGGTA	22052841
RM3123	10	ATTTCCCACACATCTCGCTG	GTGTCGCCGGTCAAGAAC	22291381
RM6824	10	GAGAGAACCTGGTGGTGGAG	AGTGGTAGAAGATCCGAGATCG	23570129
RM3668	11	AGGAGGGAATCGTTCACAAG	GATCGTCTTCAACCTCCAGC	1444058
RM167	11	GATCCAGCGTGAGGAACACGT	AGTCCGACCACAAGGTGCGTTGTC	4060483
W77	11	CTTACTTACTTTCCAGTCCCATCC	TGTGCTCCTTTAGGCTCTGC	5667562
RM6091	11	GCTGTCCTGTCCTTGAATCC	TGGTAGGCTGGTGACATGC	15692793
RM6272	11	AACATCTACTCCGCCACCAC	CAGCAAGCAGATGGTGGC	18817514
RM229	11	CACTCACACGAACGACTGAC	CGCAGGTTCTTGTGAAATGT	20701870
RM5716	11	GTAACACCAAGTTTCACTTA	TACGTGTATAAATGGGATAA	25314956
W78	11	CTTTCCATTCCTCGGCTACAA	TCGATTTCCAAGCGGCTGTA	26577768
RM27234	11	GCTCCACTTTCCTTCATTCTGAATCC	GATGAAACCTGACCAGGACAAGC	28413553
RM7654	11	CTCATGGTTGTGTCGTGGTC	GTGCAGTGCCAGTGGTACG	29509268
RM5923	11	ATAGTTCGGGGGGTAATTCG	GTCGATCGAGATAGTTGGGG	30628384
RM20	12	ATCTTGTCCCTGCAGGTCAT	GAAACAGAGGCACATTTCATTG	970495
RM6296	12	TCTTGCCTCGCTAGGGTTAG	CCCACGTTTCTCTTGTCCTC	3200778
RM27641	12	TCTTTCCTTCCTTCCTCCCTTTCG	AATACGTGGAGGACGTCATGTCTGG	4050809
RM5746	12	TCGCTACGTCGACTGATTTG	ATATCATCAGTCGGCAGCAG	5092159
W23	12	CACTTCTTGGATGTCCTAAT	ATGCTTTATCATTTCCGTAG	7514454
RM1337	12	GTGCAATGCTGAGGAGTATC	CTGAGAATCTGGAGTGCTTG	11935039
Y87	12	GGCTGCTGCTGTAGTTGA	AACCGAAATGGCTGTCTA	15035465
RM28089	12	GGGAGGACACCTGTGTAAGTAGG	GGTTCAAATGAGACCCAATTCC	15562370
RM511	12	CTTCGATCCGGTGACGAC	AACGAAAGCGAAGCTGTCTC	17546388
RM277	12	CGGTCAAATCATCACCTGAC	CAAGGCTTGCAAGGGAAG	18463869
RM1246	12	CTCGATCCCCTAGCTCTC	TCACCTCGTTCTCGATCC	19260130
RM1103	12	CAGCTGCTGCTACTACACCG	CTACTCCACGTCCATGCATG	23776957
RM5609	12	CGCCAGTGTCGAATATGATG	TCTTGGTGCAGTAGGTGCAC	24204787
RM17	12	TGCCCTGTTA TTTTCTTCTCTC	GGTGA TCCTTTCCCA TTTCA	27214888
