# Supplementary material for: Identification and fine mapping of qGR6.2, a novel locus controlling rice seed germination under salt stress
Source: BMC Plant Biol. 2021 Jan 9;21:36. doi: 10.1186/s12870-020-02820-7 (PMC7797128; doi:10.1186/s12870-020-02820-7)
Supplement: Supplementary file 3 — Additional file 3: Table S2. Primers of PCR-based markers used for validation and fine mapping qGR6.2. [file 12870_2020_2820_MOESM3_ESM.xlsx]

## Sheet: sheet1
Table S2 Primers of PCR-based markers used for validation and fine mapping qGR6.2.
Indel Markers	Chr.	Forward Primers	Reverse Primers	Physical Position (bp)
Z603	6	TCAGCCAGTCAAATCCCTCA	GCAAGTCAAATGTTGCCAGC	4412070
Z616	6	TGTCGCCTTCTCCTCGAATT	CTCCTCCTCTCCTCCCGT	5227415
Z617	6	AGATCGCTCAGTCTCACACC	TCCATGCCCCTCTCTTCATC	5315199
Z649	6	CGTCAGTCATCACAAGCTCG	CATGGTTTTGCAAGACGTACC	5487921
Z654	6	TTTGGCTTGTACGGACAC	GCACGAAAATCTAGGGTTT	5548866
Z619	6	TTCGAAACGTTGCAACTGGG	ATTCCATGCGTACGTCAGGA	5614850
