# Supplementary material for: Identification and fine mapping of qGR6.2, a novel locus controlling rice seed germination under salt stress
Source: BMC Plant Biol. 2021 Jan 9;21:36. doi: 10.1186/s12870-020-02820-7 (PMC7797128; doi:10.1186/s12870-020-02820-7)
Supplement: Supplementary file 4 — Additional file 4: Table S3. Primers for expression pattern analysis of candidate genes by real-time PCR (RT-qPCR). [file 12870_2020_2820_MOESM4_ESM.xlsx]

## Sheet: sheet1
Table S3. Primers for expression patterns analysis of candidate genes by real-time PCR (RT-qPCR).
Genes	Forward Primers	Reverse Primers
OsActin	CGGGAAATTGTGAGGGACAT	AGGAAGGCTGGAAGAGGACC
ORF1	GCGCTCAAAGTTGTCCTAGACG	TGCCTCTCTTGCAGTGAATAAGC
ORF2	GCCAGCCTGTGCATCAATGTTTC	GGTCCCATTTGCCACAAGCAATC
ORF5	GCGATCTGAGACTGTACTGAACCG	ATCCAAATGCACAGCAGCCTTG
ORF7	ACGATTTGGCGAAGGAGGTCTG	TGCACTTTCACAGAGCACATAGG
ORF9	CGACGCATCAGCATGCACTAAC	GATGGTGGCAGCAATCAACTAGGG
